# Supplementary material for: Development of an ELISA Using Recombinant Chimeric SM Protein for Serological Detection of SARS-CoV-2 Antibodies
Source: Methods Protoc. 2025 Dec 22;9(1):4. doi: 10.3390/mps9010004 (PMC12821618; doi:10.3390/mps9010004)
Supplement: Supplementary file 1 [file mps-09-00004-s001.zip]

Archive with 1 entries (1 files):
- mps-3939244-supplementary.pdf
